# Supplementary material for: The Challenging Differentiation of Psoriatic Arthritis from Other Arthropathies and Nonspecific Arthralgias in Patients with Psoriasis: Results of a Cross-Sectional Rheumatologic Assessment of a Large Dermatologic Cohort
Source: J Clin Med. 2023 Sep 21;12(18):6090. doi: 10.3390/jcm12186090 (PMC10532027; doi:10.3390/jcm12186090)
Supplement: Supplementary file 1 [file jcm-12-06090-s001.zip]

Archive with 1 entries (1 files):
- jcm-2570020-supplementary.pdf
